# Supplementary material for: The Effect of Topology on Block Copolymer Nanoparticles: Linear versus Star Block Copolymers in Toluene
Source: Polymers (Basel). 2022 Sep 5;14(17):3691. doi: 10.3390/polym14173691 (PMC9460934; doi:10.3390/polym14173691)
Supplement: Supplementary file 1 [file polymers-14-03691-s001.zip]

Archive with 1 entries (1 files):
- polymers-1895020-supplementary.pdf
